# Supplementary material for: Comparative performance evaluation of Wako β-glucan test and Fungitell assay for the diagnosis of invasive fungal diseases
Source: PLoS One. 2020 Jul 29;15(7):e0236095. doi: 10.1371/journal.pone.0236095 (PMC7390339; doi:10.1371/journal.pone.0236095)
Supplement: S1 Data — (CSV) [file pone.0236095.s001.csv]

	Wako (pg/ml)	Fungitell (pg/ml)	Age
A1	7,696	298	49
A2	7,29	195	51
A3	18,06	341	39
A4	8,299	204	80
A6	41,3	612	53
A7	2,697	137	58
A8	11,45	389	39
A9	14,95	122	59
A10	22,91	155	62
A11	99,45	723	65
A12	87,83	695	69
A13	23,67	201	59
A14	200,7	1020	48
A15	121,5	950	44
A16	111,5	820	49
A17	31,63	103	39
A18	41,51	153	59
A19	57,4	213	55
A20	20,37	98	53
A21	46,88	115	58
A22	41,07	125	49
A23	78,07	398	45
A24	56,69	322	54
A25	25,51	520	64
A26	7,422	138	49
A27	4,535	118	39
A28	4,535	108	38
A29	3,878	85	43
A30	4,159	80	42
A31	9,964	319	51
A32	6,253	88	52
A33	11	202	63
A34	7,551	173	56
A35	8,716	175	58
A36	11,51	304	53
A37	21,66	500	55
A38	13,18	214	54
A39	4,727	12	49
A40	3,301	0	61
A41	10,63	212	63
