# Supplementary material for: Comparative performance evaluation of Wako β-glucan test and Fungitell assay for the diagnosis of invasive fungal diseases
Source: PLoS One. 2020 Jul 29;15(7):e0236095. doi: 10.1371/journal.pone.0236095 (PMC7390339; doi:10.1371/journal.pone.0236095)
Supplement: S2 Data — (CSV) [file pone.0236095.s002.csv]

	Wako (pg/ml)	Fungitell (pg/ml)	Age
C1	24,67	520	56
C2	706,5	1680	87
C3	816,6	1950	36
C4	16,87	210	45
C5	540,5	950	59
C6	64,41	536	63
C7	22,01	519	69
C8	8,791	212	28
C9	28,84	340	35
C10	125,8	736	85
C11	40,2	596	34
C12	23,09	288,6	29
C13	32,55	625	75
C14	36,26	703	69
C15	18,36	302	56
C16	15,15	202	62
C17	14,66	122	54
C18	108,1	993	63
C19	14,5	254	84
C20	94,09	703	71
C21	200	1690	45
C22	11,19	301	39
C23	251,4	248	42
C24	74,79	154	29
C25	52,36	530	36
C26	19,76	289	59
C27	15,97	175	54
C28	15,76	509	39
C29	30,47	605	45
C30	57,4	130	42
C31	59,61	202	70
C32	45,31	210	60
C33	48,52	156	52
C34	11,07	282	49
C35	11,98	298	32
C36	11,19	320	20
C37	11,19	260	49
C38	10,71	302	54
C39	951,5	142	39
C40	16,19	161	38
C41	64,41	823	45
C42	151,2	1150	51
C43	36,26	880	59
C44	45,83	251	64
C45	4,385	116	62
C46	9,057	513	80
C47	423,9	1520	43
C48	615,9	1890	49
C49	423,9	1760	32
C50	62,75	723	30
C51	7,839	146	42
C52	784,6	1680	45
C53	15,09	514	54
C54	115,1	950	62
C55	49,44	398	9
C56	57,18	585	56
C57	21,6	190	54
C58	11	558	37
C59	119,2	895	61
C60	462,1	1213	66
C61	76,74	895	47
C62	61,73	786	72
C63	16,59	276	70
C64	88,95	694	45
C65	7,911	126	56
C66	86,3	654	49
C67	53,11	610	53
C68	46,14	529	81
C69	283,3	1298	39
C70	7,025	133	38
C71	153,9	1351	58
C72	204,8	1498	52
C73	177	1158	54
C74	16,14	280	86
C75	107,6	587	72
C76	27,39	417	37
C77	16,82	198	81
C78	24,69	396	34
