# Supplementary material for: Comparative performance evaluation of Wako β-glucan test and Fungitell assay for the diagnosis of invasive fungal diseases
Source: PLoS One. 2020 Jul 29;15(7):e0236095. doi: 10.1371/journal.pone.0236095 (PMC7390339; doi:10.1371/journal.pone.0236095)
Supplement: S3 Data — (CSV) [file pone.0236095.s003.csv]

	Wako (pg/ml)	Fungitell (pg/ml)	Age
N1	2,207	15	30
N2	0	12	29
N3	0	0	35
N4	0	0	39
N5	0	18	45
N6	0	14	44
N7	0	0	51
N8	2,207	0	49
N9	2,207	15	70
N10	0	0	72
N11	6,725	105	76
N12	0	12	65
N13	4,5	25	69
N14	9,964	35	68
N15	0	0	45
N16	5,44	21	49
N17	0	0	53
N18	2,739	88	54
N19	0	0	72
N20	4,761	54	74
N21	0	0	82
N22	0	0	84
N23	2,452	19	45
N24	5,885	21	47
N25	3,459	16	52
N26	10,18	65	55
N27	0	0	59
N28	0	0	57
N29	0	0	34
N30	0	0	48
N31	0	0	65
N32	0	0	61
N33	0	0	62
N34	0	0	59
N35	0	0	54
N36	2,161	155	58
N37	2,683	32	45
N38	0	0	43
N39	0	0	55
N40	0	0	42
N41	2,576	0	59
N42	0	0	61
N43	0	0	62
N44	0	0	31
N45	2,207	12	67
N46	0	15	68
N47	0	0	54
N48	0	0	59
N48	0	0	58
N50	0	0	61
N51	0	0	72
N52	5,933	65	73
N53	0	0	76
N54	4,313	51	56
N55	0	0	65
N56	6,783	49	68
N57	3,118	32	45
N58	0	0	59
N59	4,042	15	67
N60	3,964	0	63
N61	0	0	65
N62	0	15	69
N63	0	32	32
N64	0	0	37
N65	0	0	41
N66	0	0	49
N67	0	0	65
N68	0	0	51
N69	0	0	29
N70	3,914	19	27
N71	0	0	37
N72	0	0	46
N73	0	0	49
N74	0	0	46
N75	0	0	48
N76	0	0	43
N77	0	0	51
N78	0	0	50
N79	0	0	53
N80	0	12	58
N81	0	15	62
N82	0	0	65
N83	0	0	69
N84	0	0	31
N85	0	0	39
N86	2,161	11	43
N87	0	0	48
N88	2,161	15	43
N89	2,161	0	57
N90	0	0	61
N91	0	0	67
N92	0	0	54
N93	0	0	59
N94	0	11	80
N95	0	0	39
N96	0	0	34
N97	0	0	37
N98	2,272	11	38
N99	0	0	56
N100	0	0	41
N101	3,587	16	44
N102	0	0	42
N103	0	0	53
N104	3,792	11	56
N105	0	0	58
N106	0	0	57
N107	0	0	56
N108	4,408	0	33
N109	0	0	37
N110	3,419	24	45
N111	0	0	48
N112	0	0	42
N113	0	0	42
N114	0	0	45
N115	0	0	56
N116	0	0	43
N117	0	0	47
N118	0	0	60
N119	0	0	62
N120	0	0	63
N121	0	0	64
N122	0	0	66
N123	0	0	68
N124	0	0	70
N125	0	0	71
N126	0	0	72
N127	2,161	0	76
N128	0	11	78
N129	0	0	56
N130	0	25	76
N131	0	0	43
N132	0	0	47
N133	0	14	56
N134	0	18	83
N135	0	0	56
N136	0	0	51
N137	0	0	53
N138	9,356	157	58
N139	10,75	215	45
N140	0	0	42
N141	0	0	44
N142	0	0	46
N143	0	0	51
N144	0	0	34
N145	2,207	0	46
N146	0	0	43
N147	0	15	19
N148	0	0	56
N149	0	0	32
N150	0	0	37
N151	0	0	65
N152	0	0	63
N153	2,207	17	46
N154	0	0	57
N155	0	0	43
N156	0	0	46
N157	0	0	54
N158	0	0	32
N159	0	11	54
N160	0	0	87
N161	0	0	43
N162	0	0	41
N163	0	0	32
N164	3,927	24	39
N165	0	0	29
N166	0	0	45
N167	0	0	54
N168	2,207	69	22
N169	28,33	79	25
N170	0	0	45
N171	0	0	65
N172	0	0	63
N173	0	0	23
N174	0	0	34
N175	2,207	0	36
N176	0	0	45
N177	0	13	56
N178	0	0	73
N179	0	0	63
N180	0	0	64
N181	3,714	0	54
N182	0	0	55
N183	0	0	56
N184	2,289	0	59
N185	0	12	66
N186	0	0	33
N187	0	0	42
