# Supplementary material for: Comparative performance evaluation of Wako β-glucan test and Fungitell assay for the diagnosis of invasive fungal diseases
Source: PLoS One. 2020 Jul 29;15(7):e0236095. doi: 10.1371/journal.pone.0236095 (PMC7390339; doi:10.1371/journal.pone.0236095)
Supplement: S4 Data — (CSV) [file pone.0236095.s004.csv]

	Wako (pg/ml)	Fungitell (pg/ml)	Age
P1	3,283	100	43
P2	23,28	421	42
P3	27,34	399	59
P4	37	410	36
P5	192,3	454	62
P6	59,61	398	43
P7	32,86	156	52
P8	52,69	523	57
P9	29,37	512	61
P10	200,7	856	70
P11	25,51	568	38
P12	1757	1723	36
P13	9,057	511	54
P14	140,2	653	52
P15	1757	2951	53
P16	46,88	523	59
P17	64,41	625	39
